# Supplementary material for: Cytoplasmic flow is a cell size sensor that scales anaphase
Source: Nat Cell Biol. 2025 Jan 31;27(2):273–82. doi: 10.1038/s41556-024-01605-6 (PMC11821524; doi:10.1038/s41556-024-01605-6)
Supplement: Supplementary file 7 — Supplementary Table 1. [file 41556_2024_1605_MOESM7_ESM.xlsx]

## Sheet: table
Description	Variable name	Value	Comment
Strength of the double-well potential	a	1e-07	estimated
Surface tension	k	2e-07	estimated
Aster repulsion	λ	1e-08	estimated
Phase field	φ₀	2	chosen
Phase field	φcr	1	chosen
Mobility	M	100000	estimated
Force applied to the aster	f	1.8e-05	fitted
Aster growth rate	kp	0.2	fitted
Initial radius of the aster	Rasterini	20.5μm	measured
Initial distance between chromosomes	dchini	18μm	measured
Reynolds number	Re	1	estimated
Total mass density	ρ	1	set to one
Viscosity	η	Computed to have Re ≈ 1
Space discretization step	Δx	1μm	chosen
