# Supplementary material for: Cytoplasmic flow is a cell size sensor that scales anaphase
Source: Nat Cell Biol. 2025 Jan 31;27(2):273–82. doi: 10.1038/s41556-024-01605-6 (PMC11821524; doi:10.1038/s41556-024-01605-6)
Supplement: Supplementary file 8 — Statistical source data. [file 41556_2024_1605_MOESM8_ESM.xlsx]

## Sheet: Figure 1
		Fig. 1c, d, h, i and k										Fig. 1c										Fig. 1c
		Cell Length (µm)										Time of WGA (s)										Time of NER (s)
		4	8	16	32	64	128	256	512			4	8	16	32	64	128	256	512			4	8	16	32	64	128	256	512
		333.698	260.967	168.381	121.953	129.547	96.43	87.567	88.66			100	120	100	120	120	120	120	120			240	280	220	260	240	240	240	260
		284.258	187.779	161.028	176.251	129.09	95.892	67.098	59.204			120	120	120	120	120	120	120	120			340	280	320	280	240	240	300	260
		321.583	222.882		172.682	95.355	83.87	82.376	75.875			120	120	100	100	120	120	120	120			300	320	240	300	240	260	260	300
		315.135	233.293		117.614	137.57	108.754	79.812	64.949			140	120	120	100	100	100	120	120			320	280	300	260	260	260	280	280
		288.654	199.443		175.891	112.435	118.38	99.526	68.049			160	100		100	100	100	100	120			340	260		240	220	260	220	300
		233.915	283.847		199.499	129.43	97.111	77.668	57.07			120	120		120	100	120	100	100			340	300		320	220	300	220	240
		307.21	292.006			141.224	95.22	91.86	67.215			100	80		120	100	100	100	100			300	240		320	220	220	240	240
		269.806	277.445			118.364	102.102	59.907	78.882			100	140			100	120	100	100			260	260			240	220	220	260
		288.224	283.084			114.8	86.779	75.802	90.09			80	120			100	100	100	120			300	260			240	200	240	260
			281.625			94.909	95.109	105.398	62.596			80	120			100	120	120	120			300	260			240	260	240	240
			280.93			128.352	96.852	75.735	63.61			140	120			140	100	120	120			280	300			280	240	260	320
			295.301			131.956	111.8	82.777	76.725			140	120			140	100	100	120			300	300			280	240	260	320
			258.968				99.927	99.999				140	140				120	120	120			280	280				260	320	320
							123.483	100.254				160	120				120	120	120			360	260				280	320	320
							96.279	97.033				160					120	120				300					280	320
								97.606				100					120	120				240					320	320
								86.195				120										280
		Fig. 1d										Fig. 1d										Fig. 1h
		Position of WGA (µm)										Position of NER (µm)										Dephosphorylation rate (s-1)
		4	8	16	32	64	128	256	512			4	8	16	32	64	128	256	512			4	8	16	32	64	128	256	512
		39.518	38.506	36.41	39.217	37.267	35.557	32.711	29.047			70.327	64.865	69.365	64.875	51.405	45.942	38.675	41.236			0.0059774	0.00595964	0.00374915	0.00462799	0.00348112	0.00585473	0.00409897	0.00261266
		54.2	42.042	50.067	49.126	40.812	36.648	40.112	29.192			79.324	64.184	57.762	62.889	62.221	45.505	44.436	38.895			0.00483713	0.00697857	0.00629449	0.00424128	0.00668442	0.00344735	0.00404211	0.00313864
		35.751	52.92	35.924	37.272	39.029	32.717	42.902	34.908			71.795	74.547	73.723	57.856	57.208	46.102	48.582	36.925			0.00504581	0.00427524	0.00410165	0.00376505	0.00438201	0.00277371	0.00483833	0.00439991
		39.464	48.142	40.736	33.675	48.266	46.391	43.683	33.552			81.336	63.215		57.497	59.521	55.473	45.561	39.195			0.00395288	0.00341639	0.0060355	0.0035517	0.00249001	0.00376568	0.00608171	0.00360159
		39.464	33.9		29.034	35.613	53.278	34.017	29.085			107.9	67.955		59.593	57.259	58.893	43.559	37.88			0.00464342	0.00688878	0.00398248	0.00224192	0.00459219	0.00417176	0.00504969	0.00436073
		46.644	34.764		38.547	33.806	47.017	32.07	28.77			71.976	81.257		69.402	57.497	58.135	44.45	34.797			0.00434086	0.0059412	0.00297906	0.00277666	0.00282066	0.00382249	0.00224443	0.00517362
		35.776	32.847		38.813	35.539	33.817	29.131	31.153			65.412	94.459		71.041	58.982	48.572	42.467	38.579			0.00340942	0.00580722	0.00523057	0.00249604	0.00525727	0.00470453	0.00293888	0.00453437
		39.088	45.955			30.403	39.226	31.535	29.384			67.917	70.809			53.119	53.087	46.651	36.181			0.00273865	0.00380171	0.00323331	0.00290165	0.00270927	0.00413907	0.00296903	0.00418584
		24.449	40.686			40.655	36.836	29.916	35.06			61.682	70.732			59.963	50.342	42.645	37.248			0.00543237	0.00439653	0.00258578		0.00358713	0.00368495	0.00473519	0.00469539
		26.434	39.737			35.269	33.863	34.037	30.161			84.694	68.583			54.772	43.481	42.469	34.707				0.00502323	0.00257405		0.00459698	0.0022511	0.00432678	0.00549246
		44.561	38.025			41.176	33.595	33.583	27.314			71.402	67.248			54.818	48.984	45.071	39.087				0.0035709	0.00279499		0.00359951	0.00359773	0.00487349	0.00204172
		44.916	42.925			40.519	33.02	27.53	25.84			80.559	68.688			76.932	50.066	58.717	38.191				0.00524163			0.00358131	0.00290962	0.00735718	0.00464158
		44.968	47.746				34.806	36.416				73.086	76.478				54.2	46.787	42.637							0.0040611	0.00453146	0.0022461	0.00424193
		44.084	39.116				36.888	29.692				74.482	63.136				51.885	47.317								0.00349046	0.00533445	0.00444437	0.00316801
		46.151					38.506	33.156				79.067					50.012	50.619									0.00241073	0.00246536
		32.072					52.029	37.267				70.323					52.029
		38.963										73.891
		Fig. 1i										Fig. 1i
		Normalized pH3 intensity at WGA										Normalized pH3 intensity at NER
		4	8	16	32	64	128	256	512			4	8	16	32	64	128	256	512
		0.898489	0.72234	0.874238	0.958246	0.567898	0.964722	0.759235	0.945911			0.325699	0.230886	0.402239	0.548939	0.203891	0.362528	0.55374	0.0358426
		0.699194	0.525841	0.736761	0.751371	0.799271	0.834603	0.95135	0.499089			0.195288	0.372393	0.350016	0.377858	0.19948	0.491255	0.645304	0.329329
			0.802136		0.669786	0.649303	0.642971	1	0.571988				0.325285		0.356158	0.439382	0.411944	0.344037	0.342236
						0.669179	0.593126	1	1							0.272433	0.383112	0.240471	0.147558
						0.776696	0.492952	0.723666	0.580694							0.568544	0.29076	0.452413	1.0417
							0.939696	0.679282	0.573133								0.358495	0.574431	0.812459
							0.761133	0.259055	0.771802								0.576164	0.0632612	0.307909
								0.689245	0.863644									0.578792	0.527205
								0.838215	0.737677									0.509565	0.161169
								0.795748	0.786867									0.458057	0.364139
									0.788344
									0.773969
		Fig. 1j
			4		8		16		32		64		128		256		512
		Time (sec)	Mean chromosome distance	s.e.m.	Mean chromosome distance	s.e.m.	Mean chromosome distance	s.e.m.	Mean chromosome distance	s.e.m.	Mean chromosome distance	s.e.m.	Mean chromosome distance	s.e.m.	Mean chromosome distance	s.e.m.	Mean chromosome distance	s.e.m.
		0	6.48633	0.317669	6.6985	0.36195	6.77982	0.60737	7.15922	0.388888	6.87971	0.345132	7.23982	0.303314	6.93553	0.377139	6.6122	0.358636
		20	12.3985	0.556325	13.0362	0.546668	12.7223	0.789519	13.8213	0.45302	13.5569	0.483558	13.1807	0.414604	12.769	0.515211	12.3379	0.426869
		40	18.8511	0.55342	19.664	0.583188	19.0568	0.967139	20.6763	0.570904	20.4166	0.483134	19.9682	0.415854	19.2518	0.548455	18.4468	0.42514
		60	24.6347	0.472881	26.1611	0.616445	25.9683	1.05833	27.4618	0.646487	27.2574	0.499913	26.1293	0.458405	25.2182	0.535085	23.5083	0.403662
		80	30.4343	0.49035	32.4386	0.622771	32.3372	1.09146	34.2343	0.715709	33.8795	0.606593	31.9799	0.499033	30.1473	0.527257	27.7026	0.39513
		100	36.6231	0.592681	38.7674	0.648644	37.5191	1.0728	38.6766	0.8395	38.3434	0.600885	36.2052	0.535499	33.7832	0.532031	30.3105	0.389874
		120	42.6515	0.594787	44.3795	0.598128	42.407	1.1135	43.0064	0.77372	42.0503	0.576424	39.3185	0.573904	36.3095	0.553806	32.3095	0.38942
		140	48.0855	0.579981	49.0714	0.610113	46.6566	1.16153	46.2343	0.762506	44.923	0.600182	41.4985	0.631884	37.8191	0.548206	33.4177	0.380629
		160	52.616	0.63644	53.5302	0.729562	49.1379	1.14216	49.3176	0.983871	47.5065	0.633272	43.2843	0.662725	39.3763	0.575063	34.3614	0.42054
		180	56.5551	0.69207	57.7472	0.980416	52.0022	1.21666	52.7389	1.17084	50.3255	0.751201	45.0921	0.755552	40.6378	0.585426	35.1073	0.433969
		200	60.4091	0.860849	62.1203	1.24197	56.3043	1.48142	55.2019	1.06608	52.8416	0.912511	46.979	0.825339	41.8777	0.65998	36.1156	0.482399
		220	63.963	1.04271	65.2015	1.33793	57.9514	1.61844	58.9497	1.24442	55.1371	1.08498	48.2067	0.865358	42.8421	0.752337	36.9716	0.519231
		240	68.2053	1.24592	68.1261	1.26006	61.6949	1.87104	62.4656	1.43046	57.637	1.22198	49.2046	0.892134	43.7897	0.771566	37.8191	0.5357
		260	71.7812	1.3272	71.3899	1.31093	64.044	2.09412	66.6463	1.58681	60.0788	1.44657	50.6944	0.927226	44.9345	0.804528	38.919	0.545923
		280	75.058	1.46093	74.959	1.33508	69.8978	2.00753	70.7623	1.72624	62.9392	1.51937	52.2265	0.972131	46.3267	0.867869	39.9979	0.584959
		300	78.2611	1.5371	79.4485	1.55697	75.7873	2.39052	74.5179	1.9061	65.1298	1.62444	53.7936	1.03904	47.5921	0.883467	41.1807	0.587965
		Fig. 1k										Fig. 1k
		Chromosome velocity - anaphase A (µm/s)										Chromosome velocity - anaphase B (µm/s)
		4	8	16	32	64	128	256	512			4	8	16	32	64	128	256	512
		0.13218	0.17042	0.16895	0.18097	0.149215	0.142845	0.142985	0.124575			0.157065	0.100345	0.10996	0.12918	0.071665	0.066825	0.031415	0.04984
		0.138025	0.18308	0.15515	0.176185	0.171495	0.12448	0.10974	0.1242			0.10743	0.19838	0.06719	0.11635	0.09052	0.073255	0.03928	0.02966
		0.13907	0.17106	0.153845	0.164075	0.1813	0.17863	0.17519	0.11819			0.114755	0.080595	0.0895	0.06788	0.08159	0.07598	0.047345	0.036995
		0.152555	0.16065	0.16362	0.163565	0.165015	0.151095	0.13546	0.132545			0.11343	0.08393	0.08268	0.09514	0.059615	0.06963	0.067265	0.02779
		0.140405	0.153335	0.167865	0.173815	0.13649	0.19182	0.12766	0.10553			0.105995	0.07816	0.072025	0.0655	0.057655	0.07144	0.044725	0.02923
		0.14955	0.159105	0.16268	0.184215	0.1802	0.152935	0.14297	0.12951			0.15257	0.103025	0.10139	0.07038	0.074375	0.06043	0.028365	0.029245
		0.138155	0.14056	0.16279	0.14763	0.165895	0.14254	0.150555	0.123445			0.1284	0.08577	0.099685	0.065575	0.07665	0.070335	0.03684	0.023815
		0.13859	0.18155	0.10338	0.15781	0.14621	0.1507	0.13501	0.130625			0.09084	0.09956	0.10798	0.093215	0.08981	0.06714	0.052095	0.02782
		0.173845	0.143465	0.1177	0.150455	0.173495	0.140935	0.13463	0.12351			0.101185	0.140535	0.08877	0.08137	0.086775	0.04322	0.043675	0.01927
		0.15694	0.169245	0.146215	0.16588	0.176565	0.14626	0.13435	0.131485			0.135635	0.22112	0.06324	0.08665	0.089225	0.036775	0.028985	0.03702
		0.156885	0.14493	0.144255	0.13771	0.165875	0.1344	0.13938	0.136225			0.08306	0.090015	0.089725	0.063985	0.096515	0.057465	0.049985	0.00514
		0.126875	0.125435	0.17658	0.142435	0.14551	0.15493	0.1454	0.10755			0.155035	0.11655	0.06511	0.064845	0.06926	0.05858	0.04883	0.02067
		0.14026	0.16083	0.16859	0.145355	0.16244	0.15097	0.150485	0.107			0.10128	0.14325	0.05861	0.07124	0.08172	0.07261	0.023885	0.033515
		0.13431	0.159565	0.17115	0.134815	0.141385	0.171215	0.13914	0.09994			0.12059	0.108905	0.081755	0.04785	0.068815	0.05939	0.059445	0.04312
		0.142155	0.165975	0.159375	0.13979	0.14736	0.16073	0.14081	0.1235			0.13826	0.083935	0.11255	0.068185	0.051985	0.069305	0.04182	0.02149
		0.160105	0.14476	0.176635	0.17449	0.16036	0.147725	0.15189	0.11269			0.097715	0.129495	0.09272	0.08142	0.1311	0.04809	0.04767	0.041895
		0.1357	0.1731	0.1586	0.175475	0.176195	0.134165	0.14523	0.1339			0.15483	0.084355	0.13269	0.069285	0.071605	0.04756	0.05397	0.02585
		0.161725	0.1647		0.17259	0.147025	0.16105	0.125695	0.124405			0.14196	0.12055	0.15661	0.075885	0.08588	0.052015	0.053025	0.044855
		0.119195	0.11761		0.184295	0.1329	0.14559	0.128945	0.128145			0.105805	0.10874	0.151265	0.084625	0.057525	0.064535	0.057295	0.035455
		0.13106	0.14734		0.178805	0.1411	0.156	0.135405	0.10771			0.149175	0.125125	0.123865	0.06346	0.04766	0.07496	0.051215	0.047305
		0.147755	0.15395		0.174585	0.110105	0.13563	0.148775	0.13874			0.14	0.095345		0.084675	0.049105	0.065065	0.02514	0.03007
		0.14192	0.152765		0.14842	0.1601	0.13887	0.152745	0.10096			0.12615	0.114215		0.12589	0.076445	0.03355	0.078295	0.051945
		0.172815	0.14904		0.16263	0.172175	0.16289	0.13178	0.07772			0.13532	0.118635		0.10236	0.071315	0.031155	0.0399	0.02797
		0.15781	0.15005			0.137735	0.15796	0.13761	0.09067			0.08811	0.095525		0.11458	0.032755	0.077655	0.044515	0.0267
		0.153185	0.185215			0.180805	0.099135	0.1465	0.103935			0.088025	0.077475			0.070475	0.04208	0.04925	0.00244
		0.13524	0.184245			0.15817	0.115135	0.129625	0.120335			0.13738	0.10116			0.07583	0.048275	0.045775	0.02252
			0.171395			0.16582	0.1345	0.103155	0.11377			0.133275	0.094275			0.04254	0.045665	0.049465	0.03031
			0.15942			0.170115	0.12961	0.111765	0.12201			0.105215	0.122585			0.0368	0.044215	0.03954	0.02017
			0.167065			0.16006	0.13465	0.1161	0.135505			0.13987	0.09543			0.065745	0.048735	0.01756	0.01854
			0.15861			0.18966	0.14711	0.112875	0.132965			0.110485	0.13742			0.07499	0.03391	0.011495	0.014905
						0.176645	0.10312	0.11707	0.137035			0.102615	0.15109			0.08006	0.05433	0.020365	0.00162
						0.13053	0.110185	0.13426	0.12994			0.115385	0.167005			0.05539	0.027035	0.01073	0.014625
						0.14961	0.13488	0.14518	0.12409			0.130805	0.12354			0.062775	0.031405	0.020915	0.03122
						0.171385	0.116835	0.12946	0.12185			0.091285	0.09913			0.05591	0.02066	0.04675	0.02331
						0.157645	0.133295	0.14945	0.13365				0.093045			0.10218	0.028905	0.014705	0.038245
							0.13275	0.10726	0.126015				0.183895			0.07229	0.02685	0.018715	0.04072
							0.16689	0.139605	0.10974				0.12707			0.069005	0.02226	0.052075	0.03123
							0.165525	0.133255	0.11365				0.115475			0.107265	0.058575	0.042455	0.03862
							0.159235	0.124195	0.077035				0.12673			0.08633	0.04981	0.02282	0.04908
							0.145745	0.112405	0.105365				0.110035				0.054185	0.03066	0.016795
							0.156995	0.143665					0.115525				0.041605	0.06236
							0.165915	0.132155									0.025645	0.04952
							0.16981	0.13435									0.06276	0.03904
							0.1554										0.05885	0.0379
							0.15218										0.070445	0.04417
							0.146155										0.052005
							0.110235										0.04385
							0.1401										0.049945
							0.144665										0.03
							0.14301										0.0671
																	0.033655
																	0.0807
																	0.060685
																	0.047235
																	0.117965
																	0.07149
																	0.07137
																	0.055245

## Sheet: Figure 2
		Figure 2e
		Chromosome velocity (µm/s)	Flow velocity (near the chromsomes) (µm/s)
		0.09256	0.109771
		0.119658	0.110639
		0.184167	0.101092
		0.184167	0.130698
		0.206971	0.140459
		0.165718	0.13673
		0.152053	0.133625
		0.134001	0.123102
		0.165008	0.112652
		0.110479	0.10443
		0.0825042	0.0770132
		0.126337	0.086882
		0.108874	0.108638
		0.0788679	0.0864314
		0.0631686	0.0862978
		0.162861	0.0990806
		0.126337	0.0970953
		0.0975	0.0959906
		0.0998784	0.0904962
		0.0631686	0.0856223
		0.0919239	0.0775357
		0.0484481	0.0721141
		0.068516	0.0960772
		0.0541667	0.0763647
		0.0390601	0.0645849
		0.044667	0.0794979
		0.0433333	0.0685217
		0.034258	0.0566769
		0.0658966	0.0662367
		0.084611	0.0820486
		0.0998784	0.0793662
		0.130451	0.0807961
		0.102774	0.0758194
		0.0866667	0.0866524
		0.0981	0.0861004
		0.161049	0.090412
		0.116679	0.100929
		0.144535	0.079716
		0.068516	0.109808
		0.0975	0.0864818
		0.153206	0.15154
		0.141249	0.100542
		0.126801	0.110177
		0.0766032	0.124928
		0.0873411	0.096136
		0.0981	0.105167
		0.0998784	0.125492
		0.119658	0.12197
		0.084611	0.0906234
		0.0998784	0.0988092
		0.0931919	0.111437
		0.108874	0.10604
		0.068516	0.0833637
		0.0981	0.109439
		0.102774	0.122305
		0.0658966	0.100195
		0.0726722	0.095734
		0.0788679	0.0929066
		0.0631686	0.0924945
		0.0631686	0.0889243
		0.176354	0.0469079
		0.184485	0.0755007
		0.102774	0.0872705
		0.0873411	0.0568377
		0.0873411	0.0723112
		0.0552394	0.0589277
		0.0242241	0.0627247
		0.0108333	0.0726025
		0.044667	0.0640464
		0.034258	0.063132
		0.123519	0.0930692
		0.0931919	0.0991154
		0.0866667	0.091864
		0.135741	0.0972877
		0.1309	0.134024
		0.179324	0.154139
		0.169568	0.118058
		0.130451	0.154282
		0.108874	0.124778
		0.0825042	0.0921323
		0.14249	0.0675571
		0.09256	0.0567426
		0.0968963	0.0547826
		0.09256	0.0633653
		0.0873411	0.095341
		0.108874	0.0879139
		0.12112	0.0825058
		0.089334	0.0810965
		0.0998784	0.0799256
		0.102774	0.0912468
		0.108874	0.11371
		0.168179	0.13764
		0.134001	0.10272
		0.1625	0.086757
		0.0998784	0.11634
		0.108874	0.126639
		0.130451	0.11028
		0.126801	0.119651
		0.0825042	0.115802
		0.0631686	0.0968408
		0.09256	0.0705706
		0.0873411	0.0428443
		0.165008	0.0734872
		0.130451	0.0886151
		0.14249	0.109861
		0.161049	0.103678
		0.162861	0.137498
		0.11516	0.1326
		0.132238	0.14629
		0.150501	0.166212
		0.147349	0.104163
		0.119658	0.10592
		0.108874	0.104322
		0.12112	0.0899674
		0.0825042	0.0666959
		0.0583393	0.0887318
		0.0931919	0.0791293
		0.0781203	0.0643916
		0.0766032	0.0721128
		0.0552394	0.0734914
		0.0242241	0.040541
		0.119167	0.0492729
		0.0484481	0.0463754
		0.0484481	0.0415212
		0.0242241	0.0275409
		0.034258	0.0530248
		0.0216667	0.0767331
		0.0325	0.059163
		0.034258	0.0645363
		0.0552394	0.0728507
		0.123519	0.0708164
		0.089334	0.0745178
		0.130451	0.0998163
		0.0781203	0.0939592
		0.0873411	0.0874525
		0.0242241	0.101038
		0.0998784	0.0744328
		0.0216667	0.0753062
		0.0583393	0.0696673
		0.102774	0.0924242
		0.0998784	0.127524
		0.140833	0.142507
		0.162861	0.144456
		0.144535	0.136954
		0.134001	0.147863
		0.116679	0.147509
		0.15511	0.138209
		0.106696	0.121258
		0.116679	0.0956995
		0.0631686	0.0958065

## Sheet: Figure 3
	Fig. 3d						Fig. 3h					Fig. 3p
	Time (sec)	Flow velocity - control (µm/s)		Flow velocity - latrunculin B (µm/s)			Flow velocity - control (µm/s)	Flow velocity - latrunculin B (µm/s)	Chromosome velocity - control (µm/s)	Chromosome velocity - latrunculin B (µm/s)		Flow velocity (µm/s)	Speckle velocity (µm/s)	EB3 comets velocity (µm/s)
	-100	0.0594312	0.00781329	0.0823131	0.000587245		0.0425577	0.121906	0.157065	0.127185		0.110372	0.1095	0.5392
	-90	0.0431296	0.00841624	0.0476366	0.0345869		0.119389	0.078485	0.10743	0.11268		0.0833977	0.09996	0.5095
	-80	0.0488961	0.00674194	0.0511227	0.0311886		0.125039	0.12807	0.114755	0.097915		0.0550068	0.122	0.3804
	-70	0.0524436	0.0149503	0.0592388	0.0260035		0.0988362	0.0481951	0.11343	0.10074		0.0282388	0.1089	0.4908
	-60	0.0549212	0.00680714	0.048086	0.0186592		0.0568908	0.156069	0.105995	0.153175		0.0989768
	-50	0.0470791	0.0167089	0.0609587	0.0227836		0.104762	0.0640806	0.15257			0.091164
	-40	0.0503155	0.0225589	0.0565768	0.0303206		0.077637	0.140057	0.1284			0.0678075
	-30	0.0554484	0.0181794	0.0503563	0.0133705		0.0855068	0.0483495	0.09084			0.0903955
	-20	0.0407936	0.0155836	0.0911659	0.0288493		0.0974942	0.123153	0.101185			0.0678742
	-10	0.0451657	0.0161827	0.0709141	0.017612				0.135635			0.0772203
	0	0.0592331	0.00743804	0.0777651	0.029855				0.08306			0.102191
	10	0.0580601	0.0184082	0.0815017	0.0250831				0.155035			0.0748708
	20	0.068066	0.00973045	0.0705206	0.0277807				0.10128			0.130561
	30	0.0581394	0.024162	0.0671458	0.0279544				0.12059			0.109703
	40	0.0585769	0.0137096	0.0675415	0.0286553				0.13826			0.0712522
	50	0.0642809	0.0166012	0.0831507	0.0328345				0.097715
	60	0.0650532	0.0170934	0.0914518	0.0399686				0.15483
	70	0.0675455	0.015674	0.10049	0.0417345				0.14196
	80	0.0769415	0.024999	0.108945	0.0366207				0.105805			Fig. 3u
	90	0.0818973	0.0269803	0.130473	0.0468961				0.149175			Chromosome velocity - control (µm/s)	Chromosome velocity - SBTub-3P (µm/s)
	100	0.0890749	0.025532	0.120723	0.0460631				0.14			0.157065	0.049575
	110	0.0905761	0.0294885	0.127033	0.0534184				0.12615			0.10743	0.075935
	120	0.0928185	0.0298868	0.114809	0.0586261				0.13532			0.114755	0.01907
	130	0.0950523	0.0354413	0.10944	0.0554443				0.08811			0.11343	0.0501
	140	0.0947314	0.0362703	0.105655	0.0480664				0.088025			0.105995	0.04172
	150	0.102269	0.0329474	0.102396	0.0548441				0.13738			0.15257	0.031235
	160	0.098542	0.0312885	0.100192	0.0470352				0.133275			0.1284	0.021745
	170	0.0911747	0.0344015	0.0941457	0.0459368				0.105215			0.09084	0.03244
	180	0.089814	0.0342041	0.0888742	0.0411029				0.13987			0.101185
	190	0.0854498	0.0407488	0.0788525	0.0352617				0.110485			0.135635
	200	0.0871432	0.0387367	0.0786223	0.0346355				0.102615			0.08306
	210	0.0815256	0.0302051	0.0767938	0.0302741				0.115385			0.155035
	220	0.0847018	0.0372408	0.0707013	0.0313943				0.130805			0.10128
	230	0.0868529	0.0332329	0.0698143	0.0268638				0.091285			0.12059
	240	0.0857285	0.039563	0.0681688	0.0269203							0.13826
	250	0.0868279	0.0401528	0.0635192	0.0241834							0.097715
	260	0.085475	0.0403412	0.0641245	0.0267322							0.15483
	270	0.0877696	0.0388415	0.0549888	0.0244281		Fig. 3t					0.14196
	280	0.0842233	0.0387695	0.0552169	0.0211001		Vorticity - control (s-1)	Vorticity - SBTub-3P (s-1)				0.105805
	290	0.0865113	0.0409563	0.0558169	0.0186243		0.00269652	0.000643737				0.149175
							0.00326566	0.000574633				0.14
							0.00296764	0.000887075				0.12615
							0.00293879	0.000528851				0.13532
							0.00383198	0.00025325				0.08811
							0.00370262	0.000680258				0.088025
							0.000496634					0.13738
							0.00424528					0.133275
							0.000217338					0.105215
							0.00230952					0.13987
							0.00164271					0.110485
							0.00240463					0.102615
							0.0015226					0.115385
							0.00158393					0.130805
							0.000633945					0.091285

## Sheet: Figure 4
	Fig. 4k			Fig. 4l			Fig. 4m			Fig. 4n
	Chromosome velocity - anaphase A - control (µm/s)	Chromosome velocity - anaphase A - p150 (µm/s)		Chromosome velocity - anaphase B - control (µm/s)	Chromosome velocity - anaphase B - p150 (µm/s)		fast mitochondria events/min - control	fast mitochondria events/min - p150		Vorticity - control (s-1)	Vorticity - p150 (s-1)
	0.145965	0.155535		0.122775	0.05971		0.0458621	0.0125733		0.00136214	0.000286766
	0.11385	0.129725		0.116575	0.07712		0.0341045	0.0159311		0.00192286	0.000396636
	0.12035	0.112155		0.06841	0.054755		0.0386102	0.0362075		0.00218211	0.000345745
	0.17479	0.09741		0.08995	0.072295		0.0353999	0.029035		0.00233537	0.000769404
	0.156045			0.128825	0.069745		0.0743308	0.03434		0.00180787	0.000345892
	0.13718			0.115205	0.05998			0		0.00284333	0.000209773
	0.149155			0.12616	0.05122			0		0.000656102	0.000651288
	0.14056			0.11049	0.053305			0.0189177		0.000138898	0.000672861
	0.142975			0.096545						0.000434613	0.000405202
	0.09821			0.076885						0.00105369	0.00186521
	0.132155			0.123535						0.00109463	0.000429024
	0.116455			0.10481						0.0012762	0.000357195
	0.10781			0.10797						0.000372285	0.000325508
	0.13789			0.13851						1.40213e-05	0.000242367
	0.14278			0.121765						0.00147208	0.000188219
	0.126985			0.11061						0.00218097	0.000132996
	0.11821			0.095205						0.00159502
	0.17484			0.08939						0.000157799
	0.12022			0.090035						0.0015423
				0.094955						0.000882519
				0.08792						0.00146471
				0.084						0.00175214
				0.076355
				0.05201
				0.07317
				0.103125
				0.120375

## Sheet: Figure 5
	Fig. 5a							Fig. 5d						Fig. 5d						Fig. 5d						Fig. 5d						Fig. 5l
	Flow velocity near the chromosomes (µm/s)							Cell length - experimental data (µm)						Position of NER - Position of WGA - experimental data (µm)						Cell length - theoretical data (µm)						Position of NER - Position of WGA - theoretical data (µm)						Position of NER - control (µm)		Position of NER - aspiration (µm)
	4	8	16	32	64	128		bin1	bin2	bin3	bin4	bin5		bin1	bin2	bin3	bin4	bin5		bin1	bin2	bin3	bin4	bin5		bin1	bin2	bin3	bin4	bin5		2	4	2	4
	0.110372	0.0612314	0.0982299	0.064061	0.0506476	0.0450294		597.019	508.879	260.967	168.381	121.953		51.617	45.095	26.359	25.658	14.138		560	392	280	168	112		40.4874	38.8397	33.0771	15.8477	6.70834		75.041	70.327	70.301	47.158
	0.0833977	0.16697	0.099589	0.0783041	0.0560813	0.0771966		613.269	490.261	319.912	222.882	129.547		27.121	63.121	36.2	21.627	21.409		616	448	336	224			40.6383	39.7617	36.9627	25.9761			111.243	79.324	65.424	66.976
	0.0550068	0.105426	0.0784163	0.0725738	0.0471708	0.0418792		624.631	473.959	383.075	233.293	129.09		34.163	43.576	26.324	15.073	18.179			504						40.2249					65.203	71.795	60.517	67.794
	0.0282388	0.114387	0.0885209	0.085689	0.110907	0.0319387			489.336	316	161.028	95.355			37.071	39.323	19.298	10.385														78.072	81.336	78.517	70.4
	0.0989768	0.0860304	0.0726128	0.0598366	0.0856884				442.995	333.698	176.251	96.43			37.817	37.233	13.763	8.857														91.846	107.9	80.11	67.928
	0.091164	0.0662078	0.0761354	0.0230947	0.0472068				485.354	284.258	137.57	95.892			27.231	58.26	11.255	13.385														82.46	71.976	59.717	43.08
	0.0678075	0.0980226		0.133555						283.847	199.443	83.87				61.612	34.055	5.964														96.489	65.412	58.36	62.463
	0.0903955	0.0471106		0.0502094						321.583	172.682	87.567				26.841	20.584	12.189														71.17	67.917	63.476	56.634
	0.0678742	0.0837993								315.135	141.224	67.098				35.643	23.443	9.703														79.261	61.682	60.755
	0.0772203	0.105205								292.006	175.891	88.66				24.854	30.559	9.082														63.104	84.694
	0.102191	0.175576								288.654	199.499	108.754				28.118	32.228	5.615														86.266	71.402
	0.0748708	0.0393404								277.445	131.956	118.38				30.046	36.413	11.118														80.604	80.559
	0.130561	0.0775623								283.084	233.915	97.111				28.846	30.398	4.324														75.69	73.086
	0.109703	0.126262								307.21	258.968	82.376				32.916	24.02	5.68														74.63	74.482
	0.0712522	0.161614								281.625		79.812				29.223		1.878															79.067
		0.0689266								280.93		99.526				25.763		2.753															70.323
		0.0282317								295.301		59.204				28.732		2.017															73.891
		0.0552459								269.806		75.875				38.251		5.643
		0.129493								288.224		64.949				34.928		21.646
		0.0641585										112.435						23.691
												129.43						14.755
												95.22						13.861
												102.102						13.506
												86.779						9.542
												77.668						12.38
												91.86						13.336
	Fig. 5b											59.907						7.694
	combined data set from Extended Data Figure 8a-g											75.802						8.795
												68.049						6.027
												57.07						23.822
												117.614						22.716
												118.364						19.308
												114.8						19.503
												94.909						9.618
												95.109						15.389
												96.852						17.046
												111.8						19.394
												99.927						16.735
												105.398						8.608
												75.735						8.886
												82.777						17.541
												99.999						6.797
												67.215						2.188
												78.882						13.642
												128.352						14.997
												123.483						13.402
												96.279						22.301
												100.254						17.095
												97.033						14.161
												97.606						13.352
												86.195						4.546
												90.09						11.773
												62.596						12.351
												63.61						12.737
												76.725

## Sheet: Extended Data Figure 1
	Extended Data Fig. 1a											Extended Data Fig. 1a
	Cell length (µm)											Cell witdth (µm)
	1	2	4	8	16	32	64	128	256	512		1	2	4	8	16	32	64	128	256	512
	521.014	400	282.992	260.967	187.779	168.381	121.953	95.355	83.87	67.098		514.636	292.825	280	148.846	145.007	125.18	107.831	68.349	71.924	66.354
	610.346	395.009	294.03	222.882	161.028	176.251	129.547	96.43	87.567	88.66		636.363	293.168	232.374	148.826	144.557	125.452	130.928	55.25	50.633	69.65
		415.965	256.608	233.293	177.04	172.682	129.09	95.892	82.376	59.204			319.4	225.915	184.693	131.657	92.327	87.449	59.421	56.759	50.214
		441.91	375.707	199.443	212.203	117.614	137.57	108.754	79.812	75.875			257.134	219.754	175.362	122.235	89.003	102.3	59.832	41.315	55.128
		476.5	320.855	276.705	200.71	175.891	112.435	118.38	99.526	64.949			295.769	247.975	148.833	130.404	139.356	107.667	90.556	52.691	52.521
		508.879	286.627	245.708	225.014	199.499	129.43	97.111	77.668	68.049			317.459	240.5	175.186	161.858	104.7	117.908	90.322	87.056	60.169
		597.019	402.791	269.273	191.291	185.956	141.224	95.22	91.86	57.07			293.521	249.07	213.22	145.925	175.024	81.603	71.21	80.871	51.165
		508.879	319.358	254.373	150.023	174.216	118.364	102.102	59.907	67.215			305.605	204.254	217.295		98.288	77.927	52.425	56.872	53.545
		597.019	287.723	268.721	188.222	173.841	114.8	86.779	75.802	78.882			287.532	251.446	176.358		99.248	82.836	73.312	66.192	46.98
		490.261	354.997	267.15		186.414	94.909	95.109	105.398	90.09			311.368	241.176	211.528		178.657	72.991	85.928	60.453	55.904
		613.269	319.912	246.353		191.19	128.352	96.852	75.735	62.596			298.353	245.117	145.039		144.037	69.68	75.4	75.802	58.156
		624.631	383.075	254.14		126.858	131.956	111.8	82.777	63.61			280.195	286.724	161.221		181.702	92.986	74.126	83.428	52.182
			316	312.061		122.409	169.496	99.927	99.999	76.725			319.62	301.802	173.245			125.005	110.548	83.565	50.654
			333.698	283.847		135.202	132.3	123.483	100.254	49.078			313.121	255	146.018			98.93	79.076	84.859	55.768
			284.258	292.006		153.843	148.962	96.279	97.033	62.535				260.055	172.96			86.567	68.014	50.202	33.903
			321.583			230.112	129.362	79.526	97.606	51.801				257.02	170.623			99.107	56.374	87.219	54.387
			315.135				124.587	94.474	86.195	64.245				310.457	173.15			125.939	47.236	28.138	53.985
							102.579	80.655	68.522	70.248				282.135				56.789	56.104	45.574	36.591
							149.959	72.138	72.783	70.422								76.559	59.591	41.651	45.875
							113.963	85.802	52.79	74.6								80.79	86.801	51.682	66.038
							132.474	70.374	71.739	89.738								120.563	92.073	44.071	51.399
							90.875	108.474	79.401	73.462								108.116	78.607	53.225	45.08
							151.75	124.456	91.668	65.292								118.173	97.007	81.273	61.476
							136.347	113.735	84.662	55.403								155.375	78.197	66.329	45.407
							110.548	125.989	76.626	64.363								116.522	81.354	59.506
							182.987	129.839	79.961	65.185									83.913	48.367
							137.542	124.842	93.656										89.759	56.978
								107.918	58.935										78.639	85.299
								97.639	90.315										70.203
								91.114	89.599										83.302
								95.938	112.254										77.84
								106.292	102.166										79.953
								97.997	79.134										76.032
								89.022	64.915										100.456
								89.419	90.128										76.802
								89.071	111.112										100.591
								59.916	81.758										87.753
								94.715											87.174
								95.912											67.018
								106.344											76.539
								100.8											71.014
								113.773											70.69
								126.383											112.443
	Extended Data Fig. 1d									Extended Data Fig. 1e			Extended Data Fig. 1f
	Interphase duration (min)									Time of WGA (s)			Time of NER (s)
	4		8		16		32			Control	Dinaciclib		Control	Dinaciclib
	Control	Dinaciclib	Control	Dinaciclib	Control	Dinaciclib	Control	Dinaciclib		80	140		220	380
	9	17	9	16	9	16	9	17		120	120		340	280
	8	17	9	16	8	16	8	15		120	140		300	340
	4	19	8	17	8	28	8	19		140	140		320	420
	10	15	11	20	10	19	9	17		160	120		340	300
		20		21		28		16		120	120		340	320
		20		30		23		19		100			300
		17		15		17		20		80			300
		17		17		15				80			300
		17		19		19				140			280
		18		36		20				140			300
				16
				21

## Sheet: Extended Data Figure 2
	Extended Data Fig. 2c
	Aster center velocity (µm/s)		Chromosome velocity (µm/s)
	0-100s	100-200s	0-100s	100-200s
	6.13333	6.61833	9.45167	6.68333
	3.98833	7.59667	6.89667	8.40667
	2.79	7.08167	7.17	7.01833
	2.65667	6.42	4.94667	5.76833
	3.67	6.74333	8.67167	4.79667
	4.74833	7.78667	7.48333	5.48667
	3.95333	7.415	8.895	5.82667
	2.44333	6.33	9.03833	5.26667
	2.97	6.17833	9.69667	6.00167
	3.86667	5.50167	7.89333	3.83
	2.76	4.65833	6.45	5.91
	4.25		8.51	7.10333
	4.14		6.59833	4.53
	3.52		6.35333

## Sheet: Extended Data Figure 3
	Extended Data Fig. 3j			Extended Data Fig. 3l
	Flow velocity (around droplet) (µm/s)	Droplet velocity (µm/s)		Flow velocity (around droplet) (µm/s)	Droplet velocity (µm/s)
	0.150339	0.138734		0.0387643	0.0825042
	0.128816	0.0242241		0.0737304	0.0866667
	0.125634	0.145748		0.0739661	0.0975
	0.153969	0.1625		0.0882439	0.0998784
	0.133216	0.214489		0.0643672	0.0766032
	0.159087	0.138734		0.0707185	0.044667
	0.158644	0.192882		0.0891406	0.065
	0.143921	0.0968963		0.105655	0.116679
	0.150401	0.153971		0.123978	0.15511
	0.16159	0.161049		0.113555	0.192882
	0.119229	0.15511		0.0231167	0.0758333
	0.137803	0.250107		0.0368377	0.068516
	0.180948	0.252907		0.0442453	0.0766032
	0.152867	0.130451		0.059597	0.0658966
	0.159942	0.325721		0.0387945	0.0484481
	0.173103	0.19769		0.0583373	0.0216667
	0.182806	0.189196		0.0451324	0.0390601
	0.187313	0.265582		0.0544241	0.0390601
	0.177542	0.216667		0.0517742	0.0433333
	0.180314	0.15511		0.0524634	0.12112
	0.070131	0.0825042		0.249592	0.349365
	0.0613166	0.0242241		0.265681	0.263809
	0.0580285	0.084611		0.258415	0.253602
	0.0915365	0.123519		0.231792	0.255676
	0.0982423	0.084611		0.214976	0.264475
	0.0839641	0.0825042		0.204009	0.212841
	0.112908	0.110479		0.200172	0.213667
	0.103299	0.140833		0.14203	0.189196
	0.0986349	0.131793		0.0973262	0.0968963
	0.083329	0.0788679		0.0950389	0.1309
	0.0501764	0.0484481		0.0644422	0.110479
	0.0597893	0.12112		0.0443331	0.174682
	0.0483098	0.0433333		0.0559438	0.0981
	0.0350061	0.0726722		0.0575298	0.113103
	0.0559166	0.0583393		0.0620324	0.0981
	0.0776877	0.0726722		0.0720719	0.163938
	0.0757652	0.0825042		0.0573969	0.15511
	0.0696468	0.0766032		0.0653555	0.151667
	0.059186	0.0390601		0.0624897	0.110479
	0.0730484	0.0583393		0.0657255	0.0998784
	0.0652833	0.084611		0.262902	0.276197
	0.0716374	0.12112		0.320402	0.388341
	0.0641699	0.084611		0.303886	0.314353
	0.0707972	0.0931919		0.274932	0.291696
	0.0881283	0.0781203		0.237322	0.251977
	0.0747662	0.126337		0.249611	0.274278
	0.113698	0.0781203		0.259469	0.195301
	0.10959	0.159952		0.188079	0.20354
	0.111156	0.113103		0.168097	0.175018
	0.122257	0.206971		0.129408	0.1962
	0.0389607	0.0726722
	0.0418834	0.108333
	0.055662	0.0658966
	0.0541132	0.089334
	0.0237922	0.084611
	0.05001	0.0968963
	0.045434	0.068516
	0.0570855	0.0216667
	0.0613619	0.0108333
	0.0514681	0.0693672
	0.14533	0.116679
	0.152242	0.157736
	0.144291	0.147349
	0.143339	0.165008
	0.132674	0.106696
	0.125289	0.152053
	0.0975353	0.12112
	0.105995	0.126337
	0.123101	0.132238
	0.100307	0.0919239
	0.170176	0.202383
	0.159953	0.141249
	0.137591	0.168179
	0.0974181	0.144535
	0.108853	0.102774
	0.0683447	0.044667
	0.0771881	0.065
	0.0544564	0.09256
	0.0574609	0.044667
	0.0745395	0.0866667
	0.103277	0.0758333
	0.0905891	0.108333
	0.0948441	0.0866667
	0.0984279	0.0873411
	0.0768691	0.0726722
	0.0553514	0.0390601
	0.0767744	0.068516
	0.0481292	0.0968963
	0.0523702	0.0459619
	0.0479233	0.0631686
	0.0333139	0.0583393
	0.0477387	0.0541667
	0.0571648	0.0390601
	0.0551176	0.0658966
	0.0607014	0.0552394
	0.100454	0.108333
	0.0819438	0.0998784
	0.0891612	0.102201
	0.074023	0.0612826
	0.074575	0.065
	0.112575	0.141249
	0.125062	0.145748
	0.132845	0.15511
	0.143658	0.169568
	0.138262	0.165718
	0.167614	0.165718
	0.139364	0.165718
	0.139288	0.184485
	0.149739	0.184167
	0.100911	0.0975
	0.0508632	0.0612826
	0.0655794	0.0390601
	0.0763804	0.0306413
	0.0834488	0.0758333
	0.0777384	0.0433333
	0.120243	0.0766032
	0.150676	0.107245
	0.158356	0.174682
	0.156649	0.150891
	0.162096	0.11516
	0.133677	0.102201
	0.10956	0.106696
	0.0930724	0.130451
	0.101039	0.084611
	0.0965504	0.0726722
	0.104791	0.126801
	0.105296	0.11718
	0.11085	0.09256
	0.10687	0.11718
	0.115242	0.123519
	0.106796	0.0998784
	0.132859	0.0998784
	0.115766	0.089334
	0.128571	0.0998784
	0.112765	0.110479
	0.104348	0.0975
	0.0963896	0.0873411
	0.0950431	0.0866667
	0.0834864	0.0873411
	0.0874769	0.119167
	0.113816	0.314913
	0.103793	0.0781203
	0.110864	0.106696
	0.123797	0.0968963
	0.135319	0.116679
	0.110214	0.0631686
	0.129966	0.0968963
	0.0985047	0.156241
	0.0903263	0.11516
	0.11009	0.0873411

## Sheet: Extended Data Figure 5
	Extended Data Fig. 5c					Extended Data Fig. 5d					Extended Data Fig. 5e					Extended Data Fig. 5f
	4-cell stage - control		4-cell stage - latrunculin B			16-cell stage - control		16-cell stage - latrunculin B			Position of WGA (µm)					Position of NER (µm)
	Va (µm/s)	Vb (µm/s)	Va (µm/s)	Vb (µm/s)		Va (µm/s)	Vb (µm/s)	Va (µm/s)	Vb (µm/s)		4-cell stage		16-cell stage			4-cell stage		16-cell stage
	0.13218	0.157065	0.11324	0.095475		0.16895	0.10996	0.157405	0.081165		Control	latrunculin B	Control	latrunculin B		Control	latrunculin B	Control	latrunculin B
	0.138025	0.10743	0.137955	0.106295		0.15515	0.06719	0.169795	0.083065		39.518	43.35	36.41	33.889		70.327	68.677	69.365	57.276
	0.13907	0.114755	0.12732	0.07647		0.153845	0.0895	0.16048	0.07632		54.2	35.874	50.067	34.237		79.324	67.989	57.762	51.845
	0.152555	0.11343	0.148725	0.07878		0.16362	0.08268	0.152625	0.09264		35.751	48.463	35.924	34.588		71.795	64.529	73.723	49.826
	0.140405	0.105995	0.16844	0.10287		0.167865	0.072025	0.15832	0.09047		39.464	38.595	40.736	34.72		81.336	67.518		60.834
	0.14955	0.15257		0.11181		0.16268	0.10139		0.08877		39.464	42.08		42.975		107.9	74.682		61.927
	0.138155	0.1284		0.12909		0.16279	0.099685		0.11729		46.644	41.532		36.663		71.976	62.072		60.955
	0.13859	0.09084		0.10883		0.10338	0.10798		0.102075		35.776	47.962		37.397		65.412	74.356		57.779
	0.173845	0.101185				0.1177	0.08877				39.088	36.208		33.726		67.917	72.91		64.757
	0.15694	0.135635				0.146215	0.06324				24.449	39.32		29.9		61.682	68.487		64.043
	0.156885	0.08306				0.144255	0.089725				26.434			32.678		84.694
	0.126875	0.155035				0.17658	0.06511				44.561					71.402
	0.14026	0.10128				0.16859	0.05861				44.916					80.559
	0.13431	0.12059				0.17115	0.081755				44.968					73.086
	0.142155	0.13826				0.159375	0.11255				44.084					74.482
	0.160105	0.097715				0.176635	0.09272				46.151					79.067
	0.1357	0.15483				0.1586	0.13269				32.072					70.323
	0.161725	0.14196					0.15661				38.963					73.891
	0.119195	0.105805					0.151265
	0.13106	0.149175					0.123865
	0.147755	0.14
	0.14192	0.12615
	0.172815	0.13532
	0.15781	0.08811
	0.153185	0.088025
	0.13524	0.13738
		0.133275
		0.105215
		0.13987
		0.110485
		0.102615
		0.115385
		0.130805
		0.091285

## Sheet: Extended Data Figure 6
	Extended Data Fig. 6e			Extended Data Fig. 6j
	Flow velocity - control (µm/s)	Flow velocity - SBTub-3P (µm/s)		Aster anisotropy
	0.110372	0.0485918		4-cell stage	8-cell stage	16-cell stage
	0.0833977	0.0504006		0.5971	0.482941	0.640791
	0.0550068	0.113485		0.432925	0.457429	0.624676
	0.0282388	0.0360961		0.465658	0.537221	0.57022
	0.0989768	0.0472394		0.583957	0.5629	0.528117
	0.091164	0.103334		0.552554	0.479345	0.582798
	0.0678075			0.615462	0.702405
	0.0903955
	0.0678742
	0.0772203
	0.102191
	0.0748708
	0.130561
	0.109703
	0.0712522

[truncated: 3 more sheets: Extended Data Figure 8, Extended Data Figure 9, Extended Data Figure 10]
